# Supplementary material for: OsWRKY67 positively regulates blast and bacteria blight resistance by direct activation of PR genes in rice
Source: BMC Plant Biol. 2018 Oct 26;18:257. doi: 10.1186/s12870-018-1479-y (PMC6204034; doi:10.1186/s12870-018-1479-y)
Supplement: Supplementary file 1 — Table S1. The microarray data of OsWRKY67 after leaf blast and panicle blast infection. (XLSX 9 kb) [file 12870_2018_1479_MOESM1_ESM.xlsx]

## Sheet: Sheet1
Table S1. The microarray data of OsWRKY67 after leaf blast and panicle blast infection. The value is the log2 ratio.
gene			Leaf blast					panicle blast
		6h	12h	24h	48h		6h	12h	24h	48h
OsWRKY67		1.199	1.215	1.064	1.091		1.506	1.553	1.194	2.019
