# Supplementary material for: OsWRKY67 positively regulates blast and bacteria blight resistance by direct activation of PR genes in rice
Source: BMC Plant Biol. 2018 Oct 26;18:257. doi: 10.1186/s12870-018-1479-y (PMC6204034; doi:10.1186/s12870-018-1479-y)
Supplement: Supplementary file 8 — Table S2. Differentially expressed genes in OsWRKY67 overexpressing plants by RNA-seq analysis. (XLSX 26 kb) [file 12870_2018_1479_MOESM8_ESM.xlsx]

## Sheet: Table S2
Table S2. Differentially expressed genes in OsWRKY67 overexpressing plants by RNA-seq analysis. |log2 Ratio| ≥1 and FDR ≤ 0.05.
Up-regulated genes
Gene ID	Description	log2 ratio (OX/CK)
LOC_Os01g71340	glycosyl hydrolases family 17 putative expressed; Beta 1,3 glucanase; PR2	2.05548
LOC_Os01g71670	glycosyl hydrolases family 17 putative expressed; Beta 1,3 glucanase; PR2	4.37344
LOC_Os01g71350	glycosyl hydrolases family 17 putative expressed; Beta 1,3 glucanase; PR2	2.05222
LOC_Os11g37950	WIP3 - Wound-induced protein precursor expressed; PR4	3.81821
LOC_Os11g37970	WIP5 - Wound-induced protein precursor expressed; PR4	4.42081
LOC_Os12g36880	pathogenesis-related Bet v I family protein putative expressed; PR10/PBZ1	1.26241
LOC_Os07g03710	SCP-like extracellular protein; PR1a	2.54126
LOC_Os12g43380	thaumatin putative expressed; PR3	1.27435
LOC_Os01g28450	SCP-like extracellular protein; PRB1-2	4.01137
LOC_Os01g28500	SCP-like extracellular protein; PRB1-2	3.30915
LOC_Os10g39680	CHIT14 - Chitinase family protein precursor expressed	1.26792
LOC_Os04g41620	CHIT2 - Chitinase family protein precursor expressed	5.14721
LOC_Os04g41680	CHIT3 - Chitinase family protein precursor expressed	4.74185
LOC_Os06g51060	CHIT8 - Chitinase family protein precursor expressed	2.07554
LOC_Os05g15770	glycosyl hydrolase; Similar to Chitinase III	2.78053
LOC_Os05g04500	peroxidase precursor putative expressed	2.27832
LOC_Os05g04380	peroxidase precursor putative expressed	1.60545
LOC_Os01g19020	peroxidase precursor putative expressed	1.39832
LOC_Os07g24190	CESA3 - cellulose synthase expressed	1.67474
LOC_Os01g54620	CESA4 - cellulose synthase expressed	2.28091
LOC_Os10g32980	CESA7 - cellulose synthase expressed	2.45508
LOC_Os09g25490	CESA9 - cellulose synthase expressed	2.18199
LOC_Os08g33740	CSLA11 - cellulose synthase-like family A expressed	1.62551
LOC_Os01g63190	laccase precursor protein putative expressed	2.04818
LOC_Os01g62490	laccase precursor protein putative expressed	1.95087
LOC_Os11g42550	dirigent; Plant disease resistance response protein family	5.57067
LOC_Os11g42500	dirigent; Plant disease resistance response protein family	3.93876
LOC_Os07g44250	dirigent; Plant disease resistance response protein family	4.34943
LOC_Os01g03310	BBTI1 - Bowman-Birk type bran trypsin inhibitor precursor expressed	1.30461
LOC_Os01g04050	BBTI12 - Bowman-Birk type bran trypsin inhibitor precursor expressed	1.10809
LOC_Os01g03320	BBTI2 - Bowman-Birk type bran trypsin inhibitor precursor expressed	2.08204
LOC_Os01g03340	BBTI4 - Bowman-Birk type bran trypsin inhibitor precursor expressed	1.23394
LOC_Os01g03390	BBTI7 - Bowman-Birk type bran trypsin inhibitor precursor expressed	3.06662
LOC_Os01g03680	BBTI8 - Bowman-Birk type bran trypsin inhibitor precursor expressed	1.92713
LOC_Os01g62980	LTPL101 - Protease inhibitor 2Fseed storage 2FLTP family protein precursor expressed	1.69715
LOC_Os03g14654	LTPL108 - Protease inhibitor 2Fseed storage 2FLTP family protein precursor expressed	2.69622
LOC_Os05g47700	LTPL152 - Protease inhibitor 2Fseed storage 2FLTP family protein precursor expressed	2.52664
LOC_Os10g36170	LTPL160 - Protease inhibitor 2Fseed storage 2FLTP family protein precursor expressed	3.11922
LOC_Os07g18990	LTPL40 - Protease inhibitor 2Fseed storage 2FLTP family protein precursor expressed	1.92508
LOC_Os11g02369	LTPL7 - Protease inhibitor 2Fseed storage 2FLTP family protein precursor expressed	2.10003
LOC_Os11g06980	BURP domain containing protein expressed	2.83526
LOC_Os08g44770	copper 2Fzinc superoxide dismutase putative expressed	1.07839
LOC_Os04g01140	cytochrome P450 93A2 putative expressed	1.52773
LOC_Os03g04260	glutathione S-transferase putative expressed	1.13669
LOC_Os02g41630	phenylalanine ammonia-lyase putative expressed ; PAL	2.31305
LOC_Os02g41650	phenylalanine ammonia-lyase putative expressed; PAL	1.06893
LOC_Os08g07080	terpene synthase putative expressed; TPS31	1.58953
LOC_Os04g10350	1-aminocyclopropane-1-carboxylate oxidase homolog 2 putative expressed	1.1352
LOC_Os01g39860	1-aminocyclopropane-1-carboxylate oxidase protein putative expressed	2.85546
LOC_Os07g30670	2Fe-2S iron-sulfur cluster binding domain containing protein expressed	1.51939
LOC_Os03g45710	2Fe-2S iron-sulfur cluster binding domain containing protein expressed	1.27188
LOC_Os05g09400	30S ribosomal protein S31 chloroplast precursor putative expressed	1.00338
LOC_Os01g59060	50S ribosomal protein putative expressed	1.12249
LOC_Os03g12020	50S ribosomal protein L15 chloroplast precursor putative expressed	1.20572
LOC_Os03g60100	50S ribosomal protein L17 putative expressed	1.49084
LOC_Os02g43600	50S ribosomal protein L19 chloroplast precursor putative expressed	1.41413
LOC_Os02g15900	50S ribosomal protein L21 chloroplast precursor putative expressed	1.12918
LOC_Os12g28520	abscisic acid-inducible putative expressed	1.67331
LOC_Os05g10310	acid phosphatase putative expressed	2.00984
LOC_Os11g31900	acyl carrier protein putative expressed	1.19763
LOC_Os03g01140	acyl-activating enzyme 11 putative expressed	1.22087
LOC_Os06g18670	anthocyanidin 3-O-glucosyltransferase putative expressed	1.21056
LOC_Os09g26620	auxin-repressed protein putative expressed	1.13737
LOC_Os08g43270	BAG domain-containing protein putative expressed	1.90021
LOC_Os04g32850	basic proline-rich protein putative expressed	1.82154
LOC_Os04g32800	basic proline-rich protein putative expressed	5.49803
LOC_Os08g38910	caffeoyl-CoA O-methyltransferase putative expressed	1.23686
LOC_Os12g08760	carboxyvinyl-carboxyphosphonate phosphorylmutase putative expressed	1.48495
LOC_Os02g02400	catalase isozyme A putative expressed	1.44841
LOC_Os02g26700	cation transport regulator-like protein 1 putative expressed	1.61171
LOC_Os08g42440	CCT 2FB-box zinc finger protein putative expressed	1.37092
LOC_Os06g15330	CCT 2FB-box zinc finger protein putative expressed	1.00301
LOC_Os01g52240	chlorophyll A-B binding protein putative expressed	1.55521
LOC_Os09g26810	chlorophyll A-B binding protein putative expressed	1.30291
LOC_Os01g35330	circumsporozoite protein precursor putative expressed	2.2251
LOC_Os04g52130	coproporphyrinogen III oxidase chloroplast precursor putative expressed	1.09802
LOC_Os01g14670	Cupin domain containing protein expressed	2.61927
LOC_Os08g13440	cupin domain containing protein expressed	2.06514
LOC_Os03g55720	cytochrome b6f complex subunit putative expressed	1.05334
LOC_Os07g49110	D-alanine--D-alanine ligase family putative expressed	1.36649
LOC_Os07g41410	EGG APPARATUS-1 putative expressed	1.28465
LOC_Os03g52630	endoglucanase putative expressed	1.6069
LOC_Os01g01120	enolase-phosphatase E1 putative expressed	1.02837
LOC_Os06g29180	erythronate-4-phosphate dehydrogenase domain containing protein expressed	1.16589
LOC_Os01g70200	exostosin family domain containing protein expressed	1.94077
LOC_Os10g40720	expansin precursor putative expressed	1.91349
LOC_Os05g48900	fasciclin domain containing protein expressed	1.38851
LOC_Os01g06580	fasciclin domain containing protein expressed	2.56226
LOC_Os02g48560	fatty acid desaturase putative expressed	1.29401
LOC_Os10g37180	glycine cleavage system H protein putative expressed	1.07443
LOC_Os07g31720	GTPase activating protein putative expressed	1.44769
LOC_Os08g37940	HAD-superfamily hydrolase subfamily IA variant 3 putative expressed	1.43169
LOC_Os08g01220	harpin-induced protein 1 domain containing protein expressed	1.55351
LOC_Os11g05860	harpin-induced protein 1 domain containing protein expressed	1.30593
LOC_Os12g36210	inhibitor I family protein putative expressed	3.30288
LOC_Os10g36500	invertase 2Fpectin methylesterase inhibitor family protein putative expressed	1.38763
LOC_Os10g01044	isoflavone reductase putative expressed	1.26011
LOC_Os01g01660	isoflavone reductase putative expressed	1.63629
LOC_Os03g28160	jacalin-like lectin domain containing protein expressed	1.25841
LOC_Os12g14440	Jacalin-like lectin domain containing protein putative expressed	2.58195
LOC_Os03g03020	L11 domain containing ribosomal protein putative expressed	1.31798
LOC_Os06g37150	L-ascorbate oxidase precursor putative expressed	3.16184
LOC_Os02g37800	lecithin 3Acholesterol acyltransferase putative expressed	2.38417
LOC_Os02g37700	lecithin 3Acholesterol acyltransferase putative expressed	1.62614
LOC_Os03g32470	leucoanthocyanidin dioxygenase putative expressed	1.77586
LOC_Os01g13690	ligA putative expressed	1.19126
LOC_Os12g37260	lipoxygenase 2.1 chloroplast precursor putative expressed	2.453
LOC_Os03g17870	metallothionein putative expressed	1.56766
LOC_Os09g13650	microtubule-associated protein putative expressed	4.94367
LOC_Os10g28200	NAD dependent epimerase 2Fdehydratase family protein putative expressed	1.18267
LOC_Os05g01970	NAD dependent epimerase 2Fdehydratase family protein putative expressed	1.42929
LOC_Os03g02960	nascent polypeptide-associated complex subunit alpha putative expressed	1.10893
LOC_Os01g65880	nodulin MtN3 family protein putative expressed	1.35726
LOC_Os05g14180	OsIAA17 - Auxin-responsive Aux 2FIAA gene family member expressed	1.03489
LOC_Os01g58280	OsSub8 - Putative Subtilisin homologue expressed	2.84725
LOC_Os02g58120	oxidoreductase 2F transition metal ion binding protein putative expressed	1.676
LOC_Os02g36850	oxygen evolving enhancer protein 3 identical putative expressed	1.11589
LOC_Os03g60850	peptide transporter PTR2 putative expressed	1.16199
LOC_Os01g02080	peptidyl-prolyl cis-trans isomerase putative expressed	1.60918
LOC_Os03g53860	periplasmic beta-glucosidase precursor putative expressed	2.17106
LOC_Os02g09940	peroxiredoxin putative expressed	1.17793
LOC_Os03g27230	phospho-2-dehydro-3-deoxyheptonate aldolase chloroplast precursor putative expressed	1.57141
LOC_Os07g05360	photosystem II 10 kDa polypeptide chloroplast precursor putative expressed	2.22162
LOC_Os03g17200	plant-specific domain TIGR01589 family protein expressed	1.34436
LOC_Os01g17150	plastid-specific 50S ribosomal protein 5 chloroplast precursor putative expressed	1.00372
LOC_Os06g11490	plastocyanin-like domain containing protein putative expressed	2.35847
LOC_Os01g58100	polyphenol oxidase putative expressed	1.39067
LOC_Os05g28200	prenyltransferase putative expressed	1.373
LOC_Os04g58200	protochlorophyllide reductase A chloroplast precursor putative expressed	1.03116
LOC_Os03g17174	PsbP putative expressed	1.94382
LOC_Os10g41980	RALFL26 - Rapid ALkalinization Factor RALF family protein precursor expressed	1.06948
LOC_Os06g29730	RALFL28 - Rapid ALkalinization Factor RALF family protein precursor expressed	1.99758
LOC_Os12g11660	RALFL45 - Rapid ALkalinization Factor RALF family protein precursor expressed	1.44625
LOC_Os05g13940	retrotransposon protein putative unclassified expressed	1.18219
LOC_Os10g31320	retrotransposon protein putative unclassified expressed	1.09976
LOC_Os09g36680	ribonuclease T2 family domain containing protein expressed	1.56386
LOC_Os09g36700	ribonuclease T2 family domain containing protein expressed	3.35949
LOC_Os03g61260	ribosomal L18p 2FL5e family protein putative expressed	1.56363
LOC_Os03g34040	ribosomal protein putative expressed	1.49883
LOC_Os03g55930	ribosomal protein putative expressed	1.00254
LOC_Os06g46930	ribosomal protein L24 putative expressed	1.25476
LOC_Os02g51790	ribosomal protein L29 putative expressed	1.71515
LOC_Os02g04460	ribosomal protein L3 putative expressed	1.09405
LOC_Os03g15870	ribosomal protein L4 putative expressed	1.17016
LOC_Os03g03360	ribosomal protein L5 putative expressed	1.26396
LOC_Os03g24020	ribosomal protein L6 putative expressed	1.68627
LOC_Os01g47330	ribosomal protein L7 2FL12 C-terminal domain containing protein expressed	1.36827
LOC_Os05g49320	ribosomal protein L7 2FL12 C-terminal domain containing protein expressed	1.34807
LOC_Os03g49710	ribosomal protein S13p 2FS18e putative expressed	1.27004
LOC_Os03g62630	ribosomal protein S6 putative expressed	1.01032
LOC_Os09g10760	RNA recognition motif containing protein putative expressed	1.39843
LOC_Os04g50110	RNA recognition motif containing protein putative expressed	1.24652
LOC_Os07g46852	sex determination protein tasselseed-2 putative expressed	2.00369
LOC_Os10g25090	STRUBBELIG-RECEPTOR FAMILY 6 precursor putative expressed	2.10638
LOC_Os03g28330	sucrose synthase putative expressed	2.16398
LOC_Os01g02150	sulfated surface glycoprotein 185 precursor putative expressed	1.61727
LOC_Os04g35840	T-complex protein 11 putative expressed	1.08847
LOC_Os01g05080	thylakoid lumenal protein putative expressed	1.17897
LOC_Os10g35810	thylakoid lumenal protein putative expressed	1.20781
LOC_Os12g27220	transferase family protein putative expressed	2.90104
LOC_Os12g27254	transferase family protein putative expressed	2.28605
LOC_Os01g18050	tubulin 2FFtsZ domain containing protein putative expressed	2.18942
LOC_Os02g51710	wound 2Fstress protein putative expressed	2.27411
LOC_Os01g73540	YGGT family protein putative expressed	1.31227
LOC_Os12g33130	expressed protein	3.36532
LOC_Os02g53240	expressed protein	7.38027
LOC_Os03g59210	expressed protein	2.48844
LOC_Os08g24200	expressed protein	3.02303
LOC_Os08g24300	expressed protein	2.93822
LOC_Os11g10590	expressed protein	4.4752
LOC_Os10g39150	expressed protein	2.13323
LOC_Os03g42600	expressed protein	3.68662
LOC_Os02g51020	expressed protein	1.57854
LOC_Os05g08554	expressed protein	1.97548
LOC_Os02g22580	expressed protein	1.59608
LOC_Os07g05840	expressed protein	6.05548
LOC_Os04g33450	expressed protein	2.46069
LOC_Os01g20110	expressed protein	1.41347
LOC_Os08g41860	expressed protein	1.45795
LOC_Os03g55670	expressed protein	1.16688
LOC_Os12g11620	expressed protein	2.71897
LOC_Os05g01280	expressed protein	1.20947
LOC_Os08g17390	expressed protein	1.78758
LOC_Os04g42050	expressed protein	7.29486
LOC_Os10g37860	expressed protein	1.25565
LOC_Os06g30920	expressed protein	1.22144
LOC_Os02g12150	expressed protein	3.15824
LOC_Os09g10274	expressed protein	1.41274
LOC_Os10g37870	expressed protein	2.16386
LOC_Os05g25440	expressed protein	6.82785
LOC_Os07g38470	expressed protein	1.56075
LOC_Os07g10440	expressed protein	2.01653
LOC_Os01g42520	expressed protein	1.92106
LOC_Os04g54320	expressed protein	1.28466
LOC_Os03g02470	expressed protein	1.31638
LOC_Os01g66980	expressed protein	1.16923
LOC_Os05g51620	expressed protein	1.92281
LOC_Os07g26760	expressed protein	1.66741
LOC_Os09g36990	expressed protein	1.39272
LOC_Os04g02880	expressed protein	1.47303
Down-regulated genes
Gene ID	Description	log2 ratio (OX/CK)
LOC_Os03g45450	WRKY60 expressed	-4.12636
LOC_Os05g46020	WRKY7 expressed	-2.24493
LOC_Os09g16510	WRKY74 expressed	-1.15335
LOC_Os01g70130	protein kinase domain containing protein expressed	-1.43333
LOC_Os10g05250	protein kinase domain containing protein expressed	-1.41756
LOC_Os06g38340	receptor-like protein kinase precursor putative expressed	-1.8523
LOC_Os03g24930	tyrosine protein kinase domain containing protein putative expressed	-1.01414
LOC_Os01g47370	MYB family transcription factor putative expressed	-1.17381
LOC_Os03g60080	NAC domain-containing protein 67 putative expressed	-2.13085
LOC_Os08g39840	lipoxygenase chloroplast precursor putative expressed	-3.07394
LOC_Os12g42540	zinc finger C3HC4 type domain containing protein expressed	-2.11012
LOC_Os03g55540	ZOS3-18 - C2H2 zinc finger protein expressed	-1.1812
LOC_Os09g07660	ELMO 2FCED-12 family protein putative expressed	-1.20271
LOC_Os02g11070	3-ketoacyl-CoA synthase putative expressed	-1.76172
LOC_Os07g06800	3-oxo-5-alpha-steroid 4-dehydrogenase putative expressed	-2.059
LOC_Os03g46200	acetyltransferase GNAT family putative expressed	-2.48211
LOC_Os03g58010	acetyltransferase GNAT family putative expressed	-1.91619
LOC_Os12g43340	actin-depolymerizing factor putative expressed	-1.17157
LOC_Os04g57550	amine oxidase flavin-containing domain containing protein expressed	-1.66617
LOC_Os08g03350	amino acid transporter putative expressed	-1.51545
LOC_Os07g17330	B12D protein putative expressed	-1.11694
LOC_Os08g44850	C2 domain containing protein putative expressed	-1.17054
LOC_Os09g39770	C2 domain containing protein putative expressed	-2.74855
LOC_Os03g27080	calmodulin-binding transcription activator 2 putative expressed	-1.22269
LOC_Os01g72080	calmodulin-like protein 1 putative expressed	-1.21431
LOC_Os01g74160	carboxyl-terminal peptidase putative expressed	-2.60987
LOC_Os12g44310	carotenoid cleavage dioxygenase putative expressed	-1.03879
LOC_Os03g03910	catalase domain containing protein expressed	-1.05954
LOC_Os10g35460	COBRA putative expressed	-2.82723
LOC_Os01g50030	CPuORF25 - conserved peptide uORF-containing transcript expressed	-1.04361
LOC_Os03g31510	cysteine proteinase inhibitor 8 precursor putative expressed	-1.44486
LOC_Os03g45280	dehydrin putative expressed	-1.15528
LOC_Os11g11960	disease resistance protein RPM1 putative expressed	-1.72482
LOC_Os02g47560	DNA-binding protein putative expressed	-2.41563
LOC_Os03g16860	DnaK family protein putative expressed	-2.10309
LOC_Os06g50870	DNL zinc finger domain containing protein putative expressed	-1.00514
LOC_Os07g08160	early light-induced protein chloroplast precursor putative expressed	-3.56642
LOC_Os07g08150	early light-induced protein chloroplast precursor putative expressed	-4.09639
LOC_Os01g14410	early light-induced protein chloroplast precursor putative expressed	-3.38594
LOC_Os09g24580	EF hand family protein putative expressed	-1.45258
LOC_Os02g32520	ERD1 protein chloroplast precursor putative expressed	-2.05009
LOC_Os10g39140	flavonol synthase 2Fflavanone 3-hydroxylase putative expressed	-1.19185
LOC_Os07g47450	flowering promoting factor-like 1 putative expressed	-1.88016
LOC_Os09g28650	gibberellin receptor putative expressed	-1.60514
LOC_Os04g46960	glutathione peroxidase domain containing protein expressed	-1.36565
LOC_Os01g72130	glutathione S-transferase putative expressed	-1.10342
LOC_Os01g47070	glycosyl hydrolase putative expressed	-2.13604
LOC_Os10g41930	haloacid dehalogenase-like hydrolase family protein putative expressed	-1.95152
LOC_Os01g64470	harpin-induced protein 1 domain containing protein expressed	-2.93285
LOC_Os08g39140	heat shock protein putative expressed	-1.30674
LOC_Os04g39350	heavy metal associated domain containing protein expressed	-2.16933
LOC_Os04g57200	heavy metal transport 2Fdetoxification protein putative expressed	-1.51653
LOC_Os04g17100	heavy metal-associated domain containing protein expressed	-1.17916
LOC_Os09g09830	heavy-metal-associated domain-containing protein putative expressed	-1.02429
LOC_Os01g41240	hydrolase alpha 2Fbeta fold family domain containing protein expressed	-1.5103
LOC_Os02g47620	hydrolase alpha 2Fbeta fold family domain containing protein expressed	-1.73648
LOC_Os06g24730	hydrolase alpha 2Fbeta fold family domain containing protein expressed	-1.03741
LOC_Os01g33720	hypothetical protein	-7.06122
LOC_Os03g27120	ICE-like protease p20 domain containing protein putative expressed	-1.00212
LOC_Os10g30790	inorganic phosphate transporter putative expressed	-1.12822
LOC_Os03g05620	inorganic phosphate transporter putative expressed	-1.15756
LOC_Os11g07980	ion channel nompc putative expressed	-1.50584
LOC_Os10g04270	jacalin-like lectin domain containing protein expressed	-1.39468
LOC_Os01g21250	late embryogenesis abundant protein putative expressed	-2.79238
LOC_Os01g17214	major facilitator superfamily antiporter putative expressed	-1.36866
LOC_Os06g44170	NAD dependent epimerase 2Fdehydratase family protein putative expressed	-1.396
LOC_Os03g47810	nodulin family protein putative expressed	-1.86959
LOC_Os07g32570	OsAPRL1 adenosine 5 27-phosphosulfate reductase-like OsAPRL1 expressed	-1.64992
LOC_Os03g20370	OsCam1-1 - Calmodulin expressed	-1.06091
LOC_Os01g72530	OsCML31 - Calmodulin-related calcium sensor protein expressed	-3.20844
LOC_Os06g21380	OsCttP3 - Putative C-terminal processing peptidase homologue expressed	-2.04727
LOC_Os01g62870	oxidoreductase aldo 2Fketo reductase family protein putative expressed	-1.37037
LOC_Os11g07930	oxidoreductase short chain dehydrogenase 2Freductase family domain containing family expressed	-1.58446
LOC_Os11g38260	PAP fibrillin family domain containing protein expressed	-1.19593
LOC_Os03g49720	PAP fibrillin family domain containing protein expressed	-1.01213
LOC_Os02g52010	phosphate-induced protein 1 conserved region domain containing protein expressed	-4.29044
LOC_Os07g03200	phytosulfokines precursor putative expressed	-1.01544
LOC_Os08g37670	plastocyanin-like domain containing protein putative expressed	-1.37385
LOC_Os07g33780	pleiotropic drug resistance protein 5 putative expressed	-1.2537
LOC_Os05g50550	polyprenyl synthetase putative expressed	-1.57442
LOC_Os04g32920	potassium transporter putative expressed	-1.72714
LOC_Os03g37830	potassium transporter putative expressed	-1.3275
LOC_Os03g11440	protein transport protein Sec61 subunit alpha putative expressed	-1.00163
LOC_Os04g27810	retrotransposon protein putative Ty3-gypsy subclass expressed	-2.68204
LOC_Os01g06740	ribosome inactivating protein putative expressed	-2.23079
LOC_Os04g37710	serine hydrolase domain containing protein expressed	-1.05343
LOC_Os01g63210	SOUL heme-binding protein putative expressed	-1.4278
LOC_Os07g22930	starch synthase putative expressed	-1.48738
LOC_Os08g31410	sulfate transporter putative expressed	-1.02869
LOC_Os01g02150	sulfated surface glycoprotein 185 precursor putative expressed	1.61727
LOC_Os06g07760	sulfiredoxin-1 putative expressed	-1.50518
LOC_Os09g25760	tetraspanin family protein putative expressed	-1.19121
LOC_Os03g19560	tetratricopeptide repeat domain containing protein expressed	-1.13348
LOC_Os02g56900	thioredoxin family protein putative expressed	-1.84385
LOC_Os10g35950	transferase family protein putative expressed	-1.00632
LOC_Os02g03280	transmembrane BAX inhibitor motif-containing protein putative expressed	-1.00016
LOC_Os07g37320	transporter family protein putative expressed	-1.44479
LOC_Os02g13560	transporter family protein putative expressed	-1.26869
LOC_Os03g11900	transporter family protein putative expressed	-1.7577
LOC_Os09g24924	transporter family protein putative expressed	-1.32966
LOC_Os04g51160	transposon protein putative unclassified expressed	-2.46952
LOC_Os06g30970	ubiquitin-conjugating enzyme putative expressed	-1.18158
LOC_Os03g55070	UDP-glucose 6-dehydrogenase putative expressed	-1.18772
LOC_Os06g49640	uncharacterized UPF0114 domain containing protein expressed	-1.18347
LOC_Os07g46330	uncharacterized UPF0114 domain containing protein expressed	-1.24024
LOC_Os02g03710	UP-9A putative expressed	-1.3682
LOC_Os06g38450	vignain precursor putative expressed	-1.24985
LOC_Os03g20330	VQ domain containing protein putative expressed	-2.44088
LOC_Os06g45570	VQ domain containing protein putative expressed	-1.23235
LOC_Os12g08810	VTC2 putative expressed	-1.39883
LOC_Os01g68300	expressed protein	-1.29001
LOC_Os01g45470	expressed protein	-1.24408
LOC_Os07g38630	expressed protein	-1.30158
LOC_Os11g11970	expressed protein	-1.65999
LOC_Os03g50870	expressed protein	-1.51872
LOC_Os08g10500	expressed protein	-1.87974
LOC_Os06g38764	expressed protein	-3.00204
LOC_Os02g15860	expressed protein	-1.44268
LOC_Os12g12090	expressed protein	-1.49357
LOC_Os03g38350	expressed protein	-2.12905
LOC_Os01g11600	expressed protein	-1.91888
LOC_Os03g59180	expressed protein	-1.19645
LOC_Os03g53300	expressed protein	-1.08012
LOC_Os11g32820	expressed protein	-6.50836
LOC_Os03g07190	expressed protein	-1.29173
LOC_Os08g26230	expressed protein	-1.01147
LOC_Os06g38660	expressed protein	-2.12588
LOC_Os09g23590	expressed protein	-1.09065
LOC_Os08g02210	expressed protein	-1.07872
LOC_Os01g73500	expressed protein	-1.56552
LOC_Os05g03960	expressed protein	-2.78183
LOC_Os03g17600	expressed protein	-1.32893
LOC_Os01g60830	expressed protein	-1.99226
LOC_Os10g34940	expressed protein	-2.84246
LOC_Os06g09990	expressed protein	-3.22391
LOC_Os01g29330	expressed protein	-1.54003
LOC_Os03g59320	expressed protein	-1.47684
LOC_Os12g11420	expressed protein	-3.82334
LOC_Os01g51670	expressed protein	-2.36793
LOC_Os11g34870	expressed protein	-1.21226
LOC_Os11g30760	expressed protein	-2.50596
LOC_Os01g47630	expressed protein	-1.99235
LOC_Os11g10470	expressed protein	-2.41789
LOC_Os05g50100	expressed protein	-1.97511
LOC_Os01g09190	expressed protein	-3.3126
