# Supplementary material for: OsWRKY67 positively regulates blast and bacteria blight resistance by direct activation of PR genes in rice
Source: BMC Plant Biol. 2018 Oct 26;18:257. doi: 10.1186/s12870-018-1479-y (PMC6204034; doi:10.1186/s12870-018-1479-y)
Supplement: Supplementary file 11 — Table S3. Gene ontology analysis of up- and down-regulated genes in OsWRKY67-overexpressing plants detected by RNA-seq analysis. (XLSX 12 kb) [file 12870_2018_1479_MOESM11_ESM.xlsx]

## Sheet: Sheet1
Table S3. Gene ontology analysis of up- and down-regulated genes in OsWRKY67 overexpressing plants detected by RNA-seq analysis.
Up-regulated	Category	Description	NO.Category	NO.Genes	p value	FDR	Genes
	GO:0008150	biological process	45586	198	6.93e-18	8e-15	LOC_Os02g09940 LOC_Os02g51020 LOC_Os10g36500 LOC_Os03g02960 LOC_Os10g01044 LOC_Os01g20110 LOC_Os04g32850 LOC_Os08g37940 LOC_Os01g62980 LOC_Os04g50110 LOC_Os05g14180 LOC_Os04g58200 LOC_Os04g01140 LOC_Os01g18050 LOC_Os01g13690 LOC_Os08g24300 LOC_Os11g42500 LOC_Os05g01280 LOC_Os05g09400 LOC_Os03g62630 LOC_Os03g32470 LOC_Os03g49710 LOC_Os06g29180 LOC_Os07g31720 LOC_Os04g52130 LOC_Os03g55670 LOC_Os01g…
	GO:0009987	cellular process	7980	47	0.000172	0.00524	LOC_Os10g01044 LOC_Os05g14180 LOC_Os04g58200 LOC_Os01g18050 LOC_Os03g49710 LOC_Os04g52130 LOC_Os06g46930 LOC_Os05g09020 LOC_Os09g25490 LOC_Os03g60100 LOC_Os01g02080 LOC_Os02g41630 LOC_Os03g03360 LOC_Os07g05360 LOC_Os03g15870 LOC_Os10g37180 LOC_Os03g12020 LOC_Os01g52240 LOC_Os03g27230 LOC_Os01g47330 LOC_Os05g01970 LOC_Os07g49110 LOC_Os10g25090 LOC_Os01g66980 LOC_Os10g32980 LOC_Os10g28200 LOC_Os03g…
	GO:0006412	translation	681	17	4.79e-10	9.23e-08	LOC_Os03g49710 LOC_Os06g46930 LOC_Os03g60100 LOC_Os03g03360 LOC_Os03g15870 LOC_Os03g12020 LOC_Os01g47330 LOC_Os03g03020 LOC_Os02g51790 LOC_Os03g55930 LOC_Os01g59060 LOC_Os02g04460 LOC_Os03g24020 LOC_Os03g34040 LOC_Os02g15900 LOC_Os05g49320 LOC_Os02g43600
	GO:0009058	biosynthetic process	3274	32	1.37e-07	1.22e-05	LOC_Os05g14180 LOC_Os04g58200 LOC_Os03g49710 LOC_Os04g52130 LOC_Os06g46930 LOC_Os05g09020 LOC_Os09g25490 LOC_Os03g60100 LOC_Os02g41630 LOC_Os03g03360 LOC_Os03g15870 LOC_Os03g12020 LOC_Os03g27230 LOC_Os01g47330 LOC_Os07g49110 LOC_Os10g32980 LOC_Os03g03020 LOC_Os02g51790 LOC_Os07g24190 LOC_Os03g55930 LOC_Os05g28200 LOC_Os03g28330 LOC_Os01g59060 LOC_Os11g31900 LOC_Os02g04460 LOC_Os03g24020 LOC_Os03g…
	GO:0010467	gene expression	2458	19	0.00105	0.0214	LOC_Os05g14180 LOC_Os03g49710 LOC_Os06g46930 LOC_Os05g09020 LOC_Os03g60100 LOC_Os03g03360 LOC_Os03g15870 LOC_Os03g12020 LOC_Os01g47330 LOC_Os03g03020 LOC_Os02g51790 LOC_Os03g55930 LOC_Os01g59060 LOC_Os02g04460 LOC_Os03g24020 LOC_Os03g34040 LOC_Os02g15900 LOC_Os05g49320 LOC_Os02g43600
	GO:0006869	lipid transport	105	5	4.29e-05	0.00171	LOC_Os01g62980 LOC_Os10g36170 LOC_Os11g02369 LOC_Os03g14654 LOC_Os05g47700
	GO:0071554	cell wall organization	138	7	8.22e-07	5.93e-05	LOC_Os11g37950 LOC_Os04g41620 LOC_Os10g39680 LOC_Os04g41680 LOC_Os11g37970 LOC_Os07g49110 LOC_Os06g51060
	GO:0030244	cellulose biosynthetic process	35	4	1.04e-05	0.000528	LOC_Os09g25490 LOC_Os10g32980 LOC_Os07g24190 LOC_Os01g54620
	GO:0006030	chitin metabolic process	25	6	1.09e-09	1.26e-07	LOC_Os11g37950 LOC_Os04g41620 LOC_Os10g39680 LOC_Os04g41680 LOC_Os11g37970 LOC_Os06g51060
	GO:0009607	response to biotic stimulus	18	3	5.18e-05	0.00199	LOC_Os11g37950 LOC_Os11g37970 LOC_Os12g36880
Down-regulated	Category	Description	NO.Category	NO.Genes	p value	FDR	Genes
	GO:0008150	biological process	45586	144	7.2e-14	6.32e-11	LOC_Os04g39350 LOC_Os01g45470 LOC_Os09g07660 LOC_Os07g46330 LOC_Os08g10500 LOC_Os09g23590 LOC_Os10g05250 LOC_Os04g57550 LOC_Os01g70130 LOC_Os09g28650 LOC_Os12g08810 LOC_Os09g09830 LOC_Os03g55070 LOC_Os03g11440 LOC_Os01g41240 LOC_Os01g72130 LOC_Os02g13560 LOC_Os05g50100 LOC_Os06g30970 LOC_Os03g59180 LOC_Os02g15860 LOC_Os09g39770 LOC_Os03g55540 LOC_Os01g72530 LOC_Os02g11070 LOC_Os02g52010 LOC_Os08g…
	GO:0006811	ion transport	396	9	9.81e-07	0.000431	LOC_Os04g39350 LOC_Os09g09830 LOC_Os04g17100 LOC_Os10g30790 LOC_Os04g57200 LOC_Os04g32920 LOC_Os08g31410 LOC_Os03g37830 LOC_Os10g41930
	GO:0006810	transport	1582	16	2.96e-06	0.000604	LOC_Os04g39350 LOC_Os09g09830 LOC_Os03g11440 LOC_Os02g13560 LOC_Os04g17100 LOC_Os07g37320 LOC_Os09g24924 LOC_Os10g30790 LOC_Os04g57200 LOC_Os04g32920 LOC_Os11g38260 LOC_Os01g17214 LOC_Os03g11900 LOC_Os08g31410 LOC_Os03g37830 LOC_Os10g41930
	GO:0006812	cation transport	334	7	2.7e-05	0.00352	LOC_Os04g39350 LOC_Os09g09830 LOC_Os04g17100 LOC_Os04g57200 LOC_Os04g32920 LOC_Os03g37830 LOC_Os10g41930
	GO:0030001	metal ion transport	225	6	2.8e-05	0.00352	LOC_Os04g39350 LOC_Os09g09830 LOC_Os04g17100 LOC_Os04g57200 LOC_Os04g32920 LOC_Os03g37830
	GO:0008643	carbohydrate transport	85	4	7.88e-05	0.00865	LOC_Os02g13560 LOC_Os07g37320 LOC_Os09g24924 LOC_Os03g11900
