# Supplementary material for: OsWRKY67 positively regulates blast and bacteria blight resistance by direct activation of PR genes in rice
Source: BMC Plant Biol. 2018 Oct 26;18:257. doi: 10.1186/s12870-018-1479-y (PMC6204034; doi:10.1186/s12870-018-1479-y)
Supplement: Supplementary file 12 — Table S4. A statistic pathway enrichment analysis of differentially expressed genes between OsWRKY67-overexpressing plants and Nipponbare plants. (XLSX 11 kb) [file 12870_2018_1479_MOESM12_ESM.xlsx]

## Sheet: Sheet1
Table S4. A statistic pathway enrichment analysis of differentially expressed genes between OsWRKY67 overexpressing plants and Nipponbare plants.
Up-regulated genes
Category	NO.Category	Description	NO.Genes	p value	FDR	Genes
KEGG_RIBOSOME	243	Ribosome	15	2.58e-14	1.85e-12	LOC_Os03g49710 LOC_Os06g46930 LOC_Os03g60100 LOC_Os03g03360 LOC_Os03g15870 LOC_Os03g61260 LOC_Os03g12020 LOC_Os03g03020 LOC_Os02g51790 LOC_Os03g55930 LOC_Os02g04460 LOC_Os03g24020 LOC_Os03g34040 LOC_Os02g15900 LOC_Os05g49320
KEGG_BIOSYNTHESIS_OF_SECONDARY_METABOLITES	699	Biosynthesis of secondary metabolites	12	8.16e-06	0.000293	LOC_Os04g58200 LOC_Os04g52130 LOC_Os02g41630 LOC_Os04g41620 LOC_Os10g37180 LOC_Os04g41680 LOC_Os03g27230 LOC_Os02g02400 LOC_Os10g28200 LOC_Os05g28200 LOC_Os01g39860 LOC_Os02g41650
KEGG_METABOLIC_PATHWAYS	1324	Metabolic pathways	16	2e-05	0.000479	LOC_Os04g58200 LOC_Os06g29180 LOC_Os04g52130 LOC_Os02g41630 LOC_Os07g05360 LOC_Os12g37260 LOC_Os01g52240 LOC_Os03g52630 LOC_Os03g27230 LOC_Os02g02400 LOC_Os10g28200 LOC_Os05g28200 LOC_Os03g28330 LOC_Os01g39860 LOC_Os02g41650 LOC_Os02g36850
KEGG_PORPHYRIN_AND_CHLOROPHYLL_METABOLISM	36	Porphyrin and chlorophyll metabolism	3	0.00034	0.00611	LOC_Os04g58200 LOC_Os04g52130 LOC_Os05g28200
KEGG_PHOTOSYNTHESIS	41	Photosynthesis	3	0.000486	0.007	LOC_Os07g05360 LOC_Os03g45710 LOC_Os02g36850
KEGG_GLYOXYLATE_AND_DICARBOXYLATE_METABOLISM	54	Glyoxylate and dicarboxylate metabolism	3	0.00104	0.0125	LOC_Os06g29180 LOC_Os10g37180 LOC_Os02g02400
KEGG_PHOTOSYNTHESIS-ANTENNA_PROTEINS	15	Photosynthesis - antenna proteins	2	0.00156	0.0161	LOC_Os01g52240 LOC_Os09g26810
KEGG_AMINO_SUGAR_AND_NUCLEOTIDE_SUGAR_METABOLISM	96	Amino sugar and nucleotide sugar metabolism	3	0.00501	0.0451	LOC_Os04g41620 LOC_Os04g41680 LOC_Os10g28200
Down-regulated genes
Category	NO.Category	Description	NO.Genes	p value	FDR	Genes
KEGG_PLANT-PATHOGEN_INTERACTION	82	Plant-pathogen interaction	4	6.89e-05	0.0056	LOC_Os01g72530 LOC_Os08g39140 LOC_Os05g27730 LOC_Os03g20370
