# Supplementary material for: OsWRKY67 positively regulates blast and bacteria blight resistance by direct activation of PR genes in rice
Source: BMC Plant Biol. 2018 Oct 26;18:257. doi: 10.1186/s12870-018-1479-y (PMC6204034; doi:10.1186/s12870-018-1479-y)
Supplement: Supplementary file 15 — Table S5. Primers used for quantitative RT-PCR and vector construction. (XLSX 10 kb) [file 12870_2018_1479_MOESM15_ESM.xlsx]

## Sheet: Table S1
Table S5. Primers used for quantitative RT-PCR and vector construction.
	forward primer (5'-3')	reverse primer (5'-3')
LOC_Os11g37950	CAACTGGGACTTAGGAGCCC	TCGTCACCAGAAGGCACTTG
LOC_Os11g37970	AACAAACCGTTGTCTTGGCG	TATTGTCGCACCTGTTCCCC
CHIT2	AACTCACCGACGCTGACAAT	GTTCAGGAACGATTGCCGTG
CHIT3	CCCACGTCACTCATGAGACC	GCAGGCCCGTAGTTGTAGTT
CHIT8	TCAAGGAGGAGAACAACGGC	TCATCCAGAACCAGAACGCC
CHIT14	AATTGACAGGGCAATCGAACT	GCCGTCATCCAGAACCAGAT
LOC_Os05g04500	GGGACAACAAGGCGAACAAC	CAGCAAGGTAGGCGCTATCA
LOC_Os05g04380	GCGAGGATCGTCACCTTCAA	GTCGGAGAAATCCTCGTCCC
LOC_Os01g19020	GCCAAGATCGTCACCTTCCA	GAAGTCGGAGTCCCAAAGGG
WRKY60	GGCATCAAATTCACAGACTACCAC	GCCCGTACTTCTTCCACTCG
WRKY7	AGGAACTACTACCGGTGCTC	AATTGAGAGAACCTGGCGGC
WRKY74	CGACGGAGAAGAAGAGGCAT	GTAACCCCTTGGGTGCTTGG
PR10	CCCTGCCGAATACGCCTAA	CTCAAACGCCACGAGAATTTG
NH1	CACGCCTAAGCCTCGGATTA	TCAGTGAGCAGCATCCTGACTAG
PAL1	AGCACATCTTGGAGGGAAGCT	GCGCGGATAACCTCAATTTG
PR1a	CGTCTTCATCACCTGCAACTACTC	CATGCATAAACACGTAGCATAGCA
ICS1	TATGGTGCTATCCGCTTCGAT	CGAGAACCGAGCTCTCTTCAA
PAD4	GCCAGCTCCCCTACGACTTC	CGTGTGCGGTGTAGGTTGTT
OsWRKY67	AGCGAGGAGAAGATGAGGGC	CGTTCTTGGATTTGGGCTGTTC
EF1α	TTTCACTCTTGGTGTGAAGCAGAT	GACTTCCTTCACGATTTCATCGTAA
OsWRKY67-OE-F/R	CGGTGAAAAGGTTCAGCACTGT	CGAACAAGCAGTCACTATCACGAT
OsWRKY67-RNAi-F/R	TTCTTCTTCAGCAACTCCTACTCC	GTTCACCCTCGCCCTCATCTT
OsWRKY67-GUS-F/R	TCAAGAAACGGCAACCTCC	ATTCAGGGTTCAGTCCTACGG
OsWRKY67-GFP-F/R	ATGGCGGCTTCCGTAGGACT	GAAGAGCAGCGAGCCGC
