# Supplementary material for: OsWRKY67 positively regulates blast and bacteria blight resistance by direct activation of PR genes in rice
Source: BMC Plant Biol. 2018 Oct 26;18:257. doi: 10.1186/s12870-018-1479-y (PMC6204034; doi:10.1186/s12870-018-1479-y)
Supplement: Supplementary file 16 — Table S6. Characteristic fragment ions of the SA standard and its optimized MS/MS condition. (XLSX 10 kb) [file 12870_2018_1479_MOESM16_ESM.xlsx]

## Sheet: Sheet1
Table S6. Characteristic fragment ion of the SA standard and its optimized MS/MS conditions.
		Transition 1			Transition2
Analyte	ESI mode	Quantitative ion	Collision energy/ev	Declustering potential/ev	Quantitative ion	Collision energy/ev	Declustering potential/ev
SA	ESI-	136.9>65.0	-40	-40	136.9>92.8	-32	-40
